# Supplementary material for: Spastin recovery in hereditary spastic paraplegia by preventing neddylation-dependent degradation
Source: Life Sci Alliance. 2020 Oct 26;3(12):e202000799. doi: 10.26508/lsa.202000799 (PMC7652396; doi:10.26508/lsa.202000799)
Supplement: Supplementary file 1 [file LSA-2020-00799_SdataF1.1.xlsx]

## Sheet: 1A
A549
	Sp113
	spastin	GAPDH	relative	fold
siCtr	16595589	6767447	2.45227	1
siHIPK2	6852326	6800983	1.00755	0.410864
siCtr	16817104	6655811	2.52668	1
siHIPK2	5719083	6501276	0.879686	0.348159
siCtr	14118983	4494276	3.14155	1
siHIPK2	6117619	3125033	1.95762	0.623138
U2OS
	Sp113
	spastin	GAPDH	relative	fold
siCtr	10533.6	4734.67	2.22478	1
siHIPK2	2507.1	3728.62	0.672395	0.302229
siHIPK2	32438179	63877233	0.507821	0.574474
siCtr	52379057	59254019	0.883975	1
siCtr	3174.43	4686.65	0.677334	1
siHIPK2	1543.36	4262.23	0.3621	0.534596
RPE
	Sp113
	spastin	GAPDH	relative	fold
siCtr	16398522	16557167	0.990418	1
siHIPK2	1184941	13688995	0.0865616	0.087399
siCtr	17881321	15065782	1.18688	1
siHIPK2	2353167	15310560	0.153696	0.129495
siCtr	16730836	15728560	1.06372	1
siHIPK2	744163	12341853	0.0602959	0.0566838

## Sheet: 1B
								left panels
1		spastin	GAPDH	relative	fold		1		spastin	GAPDH	relative	fold
ctr-cas9	1	35707530	29669844	1.2035	1		sh-Ctr	1	6473.62	8850.69	0.731425	1
hipk2-cas9	2	16945823	25145773	0.673903	0.559955		sh-HIPK2	2	3762.72	10518.8	0.357715	0.489066
2		spastin	GAPDH	relative	fold		2		spastin	GAPDH	relative	fold
ctr-cas9	1	8538.45	4784.31	1.78468	1		sh-Ctr		5506	3390.96	1.62373	1
hipk2-cas9	2	6936.62	6853.13	1.01218	0.567151		sh-HIPK2		15473	14609.9	1.05908	0.652253
3		spastin	GAPDH	relative	fold		3		spastin	GAPDH	relative	fold
ctr-cas9	1	6918.13	13430.3	0.515112	1		sh-Ctr		7355.08	3431.3	2.14352	1
hipk2-cas9	2	3583.82	10957.8	0.327058	0.634925		sh-HIPK2		4438.38	4642.7	0.955991	0.44599

## Sheet: 1C
1
	spastin	GAPDH	relative	fold
KO empty	6031033	14200397	0.424709	1
KO-HIPK2	10324619	14644861	0.704999	1.65996
1
	spastin	GAPDH	relative	fold
KO empty	7249397	14624397	0.495706	1
KO-HIPK2	11756033	11944569	0.984216	1.98548
1
	spastin	GAPDH	relative	fold
KO empty	4210.72	3960.96	1.06305	1
KO-HIPK2	7192.2	4533.67	1.5864	1.4923

## Sheet: 1D
1
	spastin	gapdh	relative	fold
siCtr	3503.99	8279.7	0.423203	1
siHIPK2	2365.72	8284.87	0.285547	0.674728
2
	spastin	gapdh
siCtr	2842.77	8981.8	0.316503	1
siHIPK2	1827.67	9250.39	0.197578	0.624251
3
	spastin	gapdh
siCtr	21042.9	17656.3	1.19181	1
siHIPK2	9042.25	13119.6	0.689217	0.578294

## Sheet: 1E
1
	spastin	gapdh
control	7891.11	6287.11	1.25513	1
cre	4292.84	4563.01	0.940791	0.7
2
	spastin	gapdh
control	3516.2	4345.99	24087.2	1
cre	1994.27	4414.06	5715.15	0.2
3
	spastin	gapdh
control	47557.1	11142.9	4.26793	1
cre	146831	210346	0.698041	0.2

## Sheet: 1F
1
	spastin	gapdh	relative	FOLD
WT CC	24062	18996	1.26669	1
KO CC	12353	16455	0.750714	0.593
WT STR	22510	16912	1.33101	1
KO STR	11710	17807	0.657607	0.494
2
	spastin	gapdh
WT CC	5606.77	4345.99	1.2901	1
KOF CC	3329.63	4414.06	0.754323	0.585
WT STR	12612	4721.89	2.67097	1
KOF STR	5866.77	4283.5	1.36962	0.513
3
	spastin	gapdh
WT CC	6069.89	4148.26	1.46324	1
KOF CC	4263.77	4100.48	1.03982	0.711
WT STR	6665.43	4070.77	1.63739	1
KOF STR	2957.89	4364.94	0.677647	0.414

## Sheet: 1G
1		2		3
WT CC	1		1		0.98
KOF CC	0.86		0.94		0.92
WT STR	1		1		0.98
KOF STR	1		0.8		0.93

## Sheet: 1H
1
	spastin	GAPDH	relative	fold
empty	5588.81	2975.11	1.87852	1
hipk2	10044.5	3916.82	2.56444	1.36514
2
empty	15230087	9906731	1.53735	1.47363
hipk2	11671359	11187660	1.04324	1
3
empty	10238.3	10116	1.0121	1
hipk2	14795.9	10618.4	1.39342	1.37676
4
empty	9205.88	3696.94	2.49013	1
hipk2	11526.9	2485.28	4.63806	1.86257

## Sheet: 1I
1
	spastin	gapdh	relative	FOLD
	26089.9	8147.78	3.20208	1
	14697.7	8662.71	1.69667	0.529864
	25349.6	10370.4	2.44443	1
	8713.49	9001.08	0.96805	0.396023
2
	spastin	gapdh
	41204.3	40799.8	1.00991	1
	23670	39884.5	0.593465	0.58764
	27937.9	33534.5	0.83311	1
	11461	30069.7	0.38115	0.457502
3
	spastin	gapdh
	30050.4	37339	0.8048	1
	10133.3	30227.6	0.335233	0.416543
	36900.9	34447.8	1.07121	1
	5621.83	20783.5	0.270495	0.252513

## Sheet: 1J
1		2		3
siCtr	1		1.4		1.2
siHIPK2	1.4		1.1		1.14
siCtr	1.2		1		1
siHIPK2	0.83		1		0.75
