# Supplementary material for: Spastin recovery in hereditary spastic paraplegia by preventing neddylation-dependent degradation
Source: Life Sci Alliance. 2020 Oct 26;3(12):e202000799. doi: 10.26508/lsa.202000799 (PMC7652396; doi:10.26508/lsa.202000799)
Supplement: Supplementary file 9 [file LSA-2020-00799_Supplemental_Data_1.xlsx]

## Sheet: 268Dspastin-bound protein
Accession	Description	Peptides	PMS	AAS	Mol. Wt.
P02788	Lactotransferrin	10	79	710	78.1319
P06702	Protein S100-A9	3	70	114	13.2335
P01857	Ig gamma-1 chain C region	4	51	330	36.0832
P01833	Polymeric immunoglobulin receptor	6	44	764	83.2317
Q96DA0	Zymogen granule protein 16 homolog B	3	38	208	22.7246
P01876	Ig alpha-1 chain C region	3	37	353	37.6306
P61626	Lysozyme C	2	36	148	16.5263
P08311	Cathepsin G	3	34	255	28.8191
P12273	Prolactin-inducible protein	3	30	146	16.5618
Q8TDL5	BPI fold-containing family B member 1	8	29	484	52.4085
P05164	Myeloperoxidase	4	27	745	83.8148
P01834	Ig kappa chain C region	3	25	106	11.6017
Q9NP55	BPI fold-containing family A member 1	3	14	256	26.6959
P04220	Ig mu heavy chain disease protein	2	13	391	43.0303
P05109	Protein S100-A8	3	12	93	10.8276
P61978	Heterogeneous nuclear ribonucleoprotein K	5	10	463	50.9444
P06744	Glucose-6-phosphate isomerase	6	17	558	63.1072
P02787	Serotransferrin	2	9	698	77.0136
P25311	Zinc-alpha-2-glycoprotein	3	9	298	34.2371
P24158	Myeloblastin	2	8	256	27.7893
P49720	Proteasome subunit beta type-3	4	7	205	22.9775
P31947	14-3-3 protein sigma	3	7	248	27.7567
P52209	6-phosphogluconate dehydrogenase, decarboxylating	4	7	483	53.106
Q16658	Fascin	3	7	493	54.4961
P22234	Multifunctional protein ADE2	3	7	425	47.0491
P17987	T-complex protein 1 subunit alpha	5	7	556	60.3056
P61981	14-3-3 protein gamma	4	6	247	28.2849
P01024	Complement C3	2	6	1663	187.03
O43175	D-3-phosphoglycerate dehydrogenase	4	6	533	56.6144
Q9NTK5	Obg-like ATPase 1	3	6	396	44.7153
Q02790	Peptidyl-prolyl cis-trans isomerase FKBP4	3	6	459	51.7721
P52565	Rho GDP-dissociation inhibitor 1	3	6	204	23.1927
Q99714	3-hydroxyacyl-CoA dehydrogenase type-2	4	5	261	26.9061
P31939	Bifunctional purine biosynthesis protein PURH	4	5	592	64.5753
O60506	Heterogeneous nuclear ribonucleoprotein Q	3	5	623	69.5596
P00441	Superoxide dismutase [Cu-Zn]	2	5	154	15.9259
Q5E9G3	Proteasome activator complex subunit 2	2	4	239	27.3623
O00232	26S proteasome non-ATPase regulatory subunit 12	3	4	456	52.8706
P00568	Adenylate kinase isoenzyme 1	2	4	194	21.6213
P24534	Elongation factor 1-beta	3	4	225	24.7483
O00303	Eukaryotic translation initiation factor 3 subunit F	3	4	357	37.5402
P20930	Filaggrin	3	4	4061	434.922
P30492	HLA class I histocompatibility antigen, B-54 alpha chain	3	4	362	40.355
Q12905	Interleukin enhancer-binding factor 2	2	4	390	43.0352
Q6PIU2	Neutral cholesterol ester hydrolase 1	2	4	408	45.7787
O14818	Proteasome subunit alpha type-7	3	4	248	27.8696
P13667	Protein disulfide-isomerase A4	3	4	645	72.887
Q13263	Transcription intermediary factor 1-beta	3	4	835	88.4934
P54578	Ubiquitin carboxyl-terminal hydrolase 14	2	4	494	56.033
P49748	Very long-chain specific acyl-CoA dehydrogenase, mitochondrial	2	4	655	70.3454
O00231	26S proteasome non-ATPase regulatory subunit 11	2	3	422	47.434
P50914	60S ribosomal protein L14	2	3	214	23.4211
Q9Y678	Coatomer subunit gamma-1	2	3	874	97.3233
Q86VP6	Cullin-associated NEDD8-dissociated protein 1	2	3	1230	136.289
P08574	Cytochrome c1, heme protein, mitochondrial	2	3	325	35.2739
Q5E9D5	Destrin	2	3	165	18.4935
P62495	Eukaryotic peptide chain release factor subunit 1	2	3	437	49.0002
P67809	Nuclease-sensitive element-binding protein 1	2	3	324	35.9027
Q99460	26S proteasome non-ATPase regulatory subunit 1	2	3	953	105.769
Q01813	ATP-dependent 6-phosphofructokinase, platelet type	3	3	784	85.5415
Q13057	Bifunctional coenzyme A synthase	2	3	564	62.29
Q14204	Cytoplasmic dynein 1 heavy chain 1	3	3	4646	532.072
O95757	Heat shock 70 kDa protein 4L	2	3	839	94.4525
Q16543	Hsp90 co-chaperone Cdc37	2	3	378	44.44
P40925	Malate dehydrogenase, cytoplasmic	2	3	334	36.403
Q9NSD9	Phenylalanine--tRNA ligase beta subunit	2	3	589	66.0735
Q9UQ80	Proliferation-associated protein 2G4	2	3	394	43.7592
A6NIZ1	Ras-related protein Rap-1b-like protein	2	3	184	20.9116
Q15019	Septin-2	3	3	361	41.4613
P62714	Serine/threonine-protein phosphatase 2A catalytic subunit beta isoform	2	3	309	35.5523
P52888	Thimet oligopeptidase	2	3	689	78.7895
Q58DA7	Glutaredoxin-3	2	2	334	37.2741
Q09028	Histone-binding protein RBBP4	2	2	425	47.6261
Q16851	UTP--glucose-1-phosphate uridylyltransferase	3	3	508	56.8677
Q9P0L0	Vesicle-associated membrane protein-associated protein A	3	3	249	27.8384
P17655	Calpain-2 catalytic subunit	2	2	700	79.9448
O75390	Citrate synthase, mitochondrial	2	2	466	51.6795
P49736	DNA replication licensing factor MCM2	2	2	904	101.832
P25205	DNA replication licensing factor MCM3	2	2	808	90.924
Q14203	Dynactin subunit 1	2	2	1278	141.607
Q9UBQ5	Eukaryotic translation initiation factor 3 subunit K	2	2	218	25.0434
Q8TEQ6	Gem-associated protein 5	2	2	1508	168.483
P07910	Heterogeneous nuclear ribonucleoproteins C1/C2	2	2	306	33.6495
Q16719	Kynureninase	2	2	465	52.3182
P09960	Leukotriene A-4 hydrolase	2	2	611	69.2412
Q13162	Peroxiredoxin-4	2	2	271	30.5208
O00764	Pyridoxal kinase	2	2	312	35.0799
Q00796	Sorbitol dehydrogenase	2	2	357	38.2998
Q9UBT2	SUMO-activating enzyme subunit 2	2	2	640	71.1792
P54577	Tyrosine--tRNA ligase, cytoplasmic	2	2	528	59.1061

## Sheet: 268Aspastin-bound protein
Accession	Description	Peptides	PMS	AAS	Mol. Wt.
P26373	60S ribosomal protein L13	2	5	211	24.2465
P52907	F-actin-capping protein subunit alpha-1	2	4	286	32.9113
P33991	DNA replication licensing factor MCM4	4	4	863	96.4976
P02545	Prelamin-A/C	2	4	664	74.0947
O60610	Protein diaphanous homolog 1	3	4	1272	141.258
P30086	Phosphatidylethanolamine-binding protein 1	2	3	187	21.0437
P09493	Tropomyosin alpha-1 chain	2	3	284	32.6887
P62195	26S protease regulatory subunit 8	2	2	406	45.5971
Q9Y5S9	RNA-binding protein 8A	2	2	174	19.8767
Q9Y230	RuvB-like 2	2	2	463	51.1376
Q96QK1	Vacuolar protein sorting-associated protein 35	2	2	796	91.693
Q9BWD1	Acetyl-CoA acetyltransferase, cytosolic	2	2	397	41.3244
P54819	Adenylate kinase 2, mitochondrial	2	2	239	26.4608
P13928	Annexin A8	2	2	327	36.8576
Q07065	Cytoskeleton-associated protein 4	2	2	602	65.9827
P28838	Cytosol aminopeptidase	2	2	519	56.1308
Q8TEX9	Importin-4	2	2	1081	118.64
Q15691	Microtubule-associated protein RP/EB family member 1	2	2	268	29.9802
Q15149	Plectin	2	2	4684	531.466
Q9HAH7	Probable fibrosin-1	2	2	460	48.3582
P11908	Ribose-phosphate pyrophosphokinase 2	2	2	318	34.747
Q15165	Serum paraoxonase/arylesterase 2	2	2	354	39.3723
Q9Y490	Talin-1	2	2	2541	269.599

## Sheet: common spastin-bound protein
Accession	Description	Peptides (268A)	PMS (268A)	Peptides (268D)	PMS (268D)	AAS	Mol. Wt.
Q9UBP0	Spastin	11	41	8	30	616	67.1552
P04083	Annexin A1	5	11	6	28	346	38.69
P49327	Fatty acid synthase	8	12	10	22	2511	273.254
Q58FG1	Putative heat shock protein HSP 90-alpha A4	2	8	3	19	418	47.6821
P62937	Peptidyl-prolyl cis-trans isomerase A	6	11	5	18	165	18.0009
P06744	Glucose-6-phosphate isomerase	4	9	6	17	558	63.1072
P55072	Transitional endoplasmic reticulum ATPase	10	15	8	15	806	89.2657
P12429	Annexin A3	5	11	5	15	323	36.3527
P12277	Creatine kinase B-type	3	9	10	15	381	42.6173
P50395	Rab GDP dissociation inhibitor beta	4	7	7	15	445	50.6309
P46940	Ras GTPase-activating-like protein IQGAP1	8	13	10	14	1657	189.134
P50454	Serpin H1	2	2	9	14	418	46.4112
P08195	4F2 cell-surface antigen heavy chain	5	13	6	13	630	67.9517
P04075	Fructose-bisphosphate aldolase A	5	6	5	13	364	39.3953
P37802	Transgelin-2	5	6	6	13	199	22.3772
P42704	Leucine-rich PPR motif-containing protein, mitochondrial	7	14	8	12	1394	157.805
P53396	ATP-citrate synthase	6	8	8	12	1101	120.762
P50990	T-complex protein 1 subunit theta	3	5	7	12	548	59.5825
Q15084	Protein disulfide-isomerase A6	6	10	4	11	440	48.0913
P49951	Clathrin heavy chain 1	5	9	5	11	1675	191.467
P21333	Filamin-A	6	13	7	10	2647	280.564
Q12931	Heat shock protein 75 kDa, mitochondrial	2	8	2	10	704	80.0597
P22392	Nucleoside diphosphate kinase B	3	8	3	10	152	17.2869
P05455	Lupus La protein	4	7	5	10	408	46.8082
O95373	Importin-7	8	12	6	9	1038	119.44
P32119	Peroxiredoxin-2	3	6	3	9	198	21.8782
P62261	14-3-3 protein epsilon	3	5	5	9	255	29.1554
P27797	Calreticulin	3	5	7	9	417	48.1118
P31689	DnaJ homolog subfamily A member 1	2	3	4	9	397	44.8395
A5D785	Exportin-2	6	9	6	8	971	110.305
Q14315	Filamin-C	5	9	7	8	2725	290.841
P15311	Ezrin	4	8	4	8	586	69.3697
P30101	Protein disulfide-isomerase A3	5	7	5	8	505	56.7468
P07237	Protein disulfide-isomerase	2	2	4	8	508	57.0807
O46375	Transthyretin	4	13	3	7	147	15.717
O75369	Filamin-B	7	9	5	7	2602	277.99
P49773	Histidine triad nucleotide-binding protein 1	4	8	4	7	126	13.7931
P30041	Peroxiredoxin-6	4	7	4	7	224	25.0192
P40939	Trifunctional enzyme subunit alpha, mitochondrial	4	7	5	7	763	82.9469
P05187	Alkaline phosphatase, placental type	3	5	4	7	535	57.9173
Q13838	Spliceosome RNA helicase DDX39B	3	5	4	7	428	48.9599
P62992	Ubiquitin-40S ribosomal protein S27a	2	4	2	7	156	17.9535
Q9Y265	RuvB-like 1	2	3	4	7	456	50.1963
Q99832	T-complex protein 1 subunit eta	4	6	4	6	543	59.3289
P10696	Alkaline phosphatase, placental-like	4	5	3	6	532	57.341
P30153	Serine/threonine-protein phosphatase 2A 65 kDa regulatory subunit A alpha isoform	2	5	4	6	589	65.2669
P08133	Annexin A6	2	4	3	6	673	75.8256
P43243	Matrin-3	2	4	2	6	847	94.5648
P35241	Radixin	2	4	4	6	583	68.5214
Q09666	Neuroblast differentiation-associated protein AHNAK	11	18	3	5	5890	628.699
Q3SZR3	Alpha-1-acid glycoprotein	5	12	4	5	202	23.1676
P29692	Elongation factor 1-delta	3	6	3	5	281	31.1028
P02786	Transferrin receptor protein 1	3	6	3	5	760	84.8179
P09867	Heterogeneous nuclear ribonucleoprotein A1	2	5	3	5	320	34.1753
A7E3Q8	Plastin-3	2	5	5	5	630	70.7532
O00410	Importin-5	4	5	3	5	1097	123.55
P07195	L-lactate dehydrogenase B chain	3	5	3	5	334	36.6151
P17980	26S protease regulatory subunit 6A	2	4	3	5	439	49.1725
P30048	Thioredoxin-dependent peroxide reductase, mitochondrial	2	4	2	5	256	27.6752
Q2HJ60	Heterogeneous nuclear ribonucleoproteins A2/B1	2	3	2	5	341	35.9839
P12268	Inosine-5'-monophosphate dehydrogenase 2	3	3	2	5	514	55.7696
P51149	Ras-related protein Rab-7a	2	3	3	5	207	23.4748
Q99497	Protein deglycase DJ-1	2	2	2	5	189	19.8785
P13693	Translationally-controlled tumor protein	2	2	3	5	172	19.5826
Q15181	Inorganic pyrophosphatase	5	7	2	4	289	32.6392
Q3T171	60S ribosomal protein L36	3	6	2	4	105	12.2159
P27695	DNA-(apurinic or apyrimidinic site) lyase	4	6	3	4	318	35.5322
Q13765	Nascent polypeptide-associated complex subunit alpha	3	6	2	4	215	23.3697
Q16576	Histone-binding protein RBBP7	3	5	3	4	425	47.7902
P00505	Aspartate aminotransferase, mitochondrial	3	4	2	4	430	47.4873
P41091	Eukaryotic translation initiation factor 2 subunit 3	2	4	3	4	472	51.0772
A7MB16	Eukaryotic translation initiation factor 3 subunit B	2	3	4	4	786	88.863
Q3MHP1	Ubiquitin-conjugating enzyme E2 L3	2	3	2	4	154	17.8502
Q04917	14-3-3 protein eta	2	3	2	4	246	28.201
P07954	Fumarate hydratase, mitochondrial	2	3	2	4	510	54.6022
Q92598	Heat shock protein 105 kDa	2	3	3	4	858	96.8037
P49721	Proteasome subunit beta type-2	2	3	2	4	201	22.8217
Q865R3	Basigin (Fragment)	2	7	2	3	205	22.1049
Q5E9B1	L-lactate dehydrogenase B chain	4	6	2	3	334	36.7002
Q14152	Eukaryotic translation initiation factor 3 subunit A	4	6	2	3	1382	166.468
P10599	Thioredoxin	3	5	2	3	105	11.7297
Q3ZBF7	Prostaglandin E synthase 3	2	4	3	3	160	18.6854
Q5E987	Proteasome subunit alpha type-5	2	4	2	3	241	26.3942
O43169	Cytochrome b5 type B	2	4	2	3	146	16.322
P00533	Epidermal growth factor receptor	2	4	2	3	1210	134.19
P56701	26S proteasome non-ATPase regulatory subunit 2	2	3	2	3	908	100.194
Q6DD88	Atlastin-3	2	2	2	3	541	60.5034
P41250	Glycine--tRNA ligase	2	2	2	3	739	83.1126
Q9NZM1	Myoferlin	2	2	3	3	2061	234.561
P34897	Serine hydroxymethyltransferase, mitochondrial	2	2	3	3	504	55.9577
P45974	Ubiquitin carboxyl-terminal hydrolase 5	2	2	3	3	858	95.7253
P05198	Eukaryotic translation initiation factor 2 subunit 1	3	6	2	2	315	36.0894
P00491	Purine nucleoside phosphorylase	3	4	2	2	289	32.0972
Q7KZF4	Staphylococcal nuclease domain-containing protein 1	3	4	2	2	910	101.934
Q9Y2B0	Protein canopy homolog 2	2	3	2	2	182	20.6392
P43487	Ran-specific GTPase-activating protein	2	2	2	2	201	23.2956
