# Supplementary material for: Spastin recovery in hereditary spastic paraplegia by preventing neddylation-dependent degradation
Source: Life Sci Alliance. 2020 Oct 26;3(12):e202000799. doi: 10.26508/lsa.202000799 (PMC7652396; doi:10.26508/lsa.202000799)
Supplement: Supplementary file 10 [file LSA-2020-00799_SdataF5.1.xlsx]

## Sheet: 5A
1
	spastin	gapdh	relative	FOLD	relative fold
1	24062	18996	1.26669	1	1
2	23353	16455	1.4192	1.12041	1.12041
3	6510	16912	0.384934	0.30389	1
4	12710	17807	0.713764	0.563489	1.85425
2
	spastin	gapdh	relative	FOLD	relative fold
1	22110	12336	1.79232	1	1
2	42206	18411	2.29243	1.27904	1.27904
3	16206	19862	0.81593	0.455238	1
4	23501	18982	1.23807	0.690764	1.51737
3	3
	spastin	gapdh	relative	FOLD	relative fold
1	22453	25291	0.887786	1	1
2	37624	36581	1.02851	1.15851	1.15851
3	9538	29391	0.324521	0.36554	1
4	12604	23229	0.542598	0.611181	1.67199

## Sheet: 5B
1
	1.41739	2.84029	10.8759	4.77141
2
	1.35227	0.943396	10.8407	5.62552
3
	0.555556	2.81339	11.948	6.70094

## Sheet: 5C
1
	spastin	gapdh	relative	FOLD	relative fold
1	24018	20131	1.19309	1	1
2	30260	22356	1.35355	1.1345	1.1345
3	18154	21198	0.856402	0.717804	1
4	26050	24202	1.07636	0.902163	1.25684
2
	spastin	gapdh	relative	FOLD	relative fold
1	28221	17678	1.59639	1	1
2	33637	17180	1.95792	1.22646	1.22646
3	16084	26205	0.613776	0.384477	1
4	22251	26690	0.833683	0.52223	1.35829
3
	spastin	gapdh	relative	FOLD	relative fold
1	29760	37222.7	0.799513	1	1
2	30386.2	32454.6	0.936266	1.17105	1.17105
3	8891.61	35356.6	0.251484	0.314546	1
4	13952	35259.4	0.395695	0.49492	1.57344

## Sheet: 5D
1
	1.14942	0.963271	15.2288	6.544
2
	1.11111	2.77179	14.8082	3.00163
3
	0	2.34127	15.5416	5.18225

## Sheet: 5E
1
	spastin	gapdh	relative	FOLD	relative fold
1	7639.28	19019.4	0.401658	1	1
2	7302.56	19064.1	0.383053	0.95368	0.95368
3	2670.65	14035.6	0.190277	0.47373	1
4	3893.87	13079.4	0.297711	0.741206	1.56462
2
	spastin	gapdh	relative	FOLD	relative fold
1	12773	17105	0.746741	1	1
2	12055	17899	0.673501	0.901921	0.901921
3	4108	10336	0.397446	0.532241	1
4	11367	14567	0.780325	1.04498	1.96335
3
	spastin	gapdh	relative	FOLD	relative fold
1	10063	13962	0.720742	1	1
2	9398	17448	0.538629	0.747326	0.747326
3	5886	18460	0.318852	0.442393	1
4	7958	19670	0.404575	0.561332	1.26885

## Sheet: 5F
1
	spastin	gapdh	relative	FOLD	relative fold
1	6790	4470	1.51902	1	1
2	2660	4364	0.609533	0.401268	1
3	6273	4026	1.55812	1.02574	1.02574
4	4121	4076	1.01104	0.665589	1.65871
2
	spastin	gapdh	relative	FOLD	relative fold
1	5425	3084	1.75908	1	1
2	2448	3306	0.740472	0.420943	1
3	5107	3412	1.49678	0.850886	0.850886
4	5008	3891	1.28707	0.731674	1.73818
